# Supplementary material for: The Impact of Different Types of Shift Work on Blood Pressure and Hypertension: A Systematic Review and Meta-Analysis
Source: Int J Environ Res Public Health. 2021 Jun 23;18(13):6738. doi: 10.3390/ijerph18136738 (PMC8269039; doi:10.3390/ijerph18136738)
Supplement: Supplementary file 1 [file ijerph-18-06738-s001.zip]

Archive with 1 entries (1 files):
- ijerph-1252540-supplementary.pdf
